# Supplementary material for: Influence of analysis conditions for antimicrobial susceptibility test data on susceptibility rates
Source: PLoS One. 2020 Jun 23;15(6):e0235059. doi: 10.1371/journal.pone.0235059 (PMC7310835; doi:10.1371/journal.pone.0235059)
Supplement: S1 Table — (XLSX) [file pone.0235059.s002.xlsx]

## Sheet: S1 Table
				Difference in susceptible rate when the duplicate isolate removal periods were set at 365 days, 180 days and 30 days, compared with when all isolates were used (%)
	bacteria	Year	Dupulicate isolate removal period	ABPC	ABPC/SBT	PIPC	PIPC/TAZ	CAZ	CCL	CEZ	CFPM	CFPN	CMZ	CPZ/SBT	CTM	CTRX	CTX	FMOX	CZOP	DRPM	IPM	MEPM	AZT	AMK	GM	TOB	MINO	CPFX	LVFX	CL	FOM	ST
	P. aeruginosa	2014	365 days	-	-	7.73211	6.71927	6.75107	-	-	7.96697	-	-	9.37492	-	-	-	-	4.8208	6.34618	8.87339	7.93517	10.7291	-0.896636	2.5578	-0.587156	-	3.40183	7.01774	0.49052	-0.425688	-
			180 days	-	-	7.14643	6.45714	6.09167	-	-	7.33214	-	-	8.75238	-	-	-	-	4.50952	6.02262	8.74643	7.69762	10.2417	-0.736905	1.77143	-0.464286	-	3.16429	6.35833	0.527381	-0.671429	-
			30 days	-	-	4.91429	3.82556	3.43659	-	-	4.44211	-	-	5.93283	-	-	-	-	1.59599	3.79048	6.89023	5.58296	7.06967	-0.572431	0.267669	-0.887218	-	2.55338	4.0792	0.362907	-0.577444	-
		2015	365 days	-	-	6.83711	6.5365	7.92531	-	-	5.94711	-	-	5.94711	-	-	-	-	5.46614	5.28873	4.77129	5.47205	4.94574	0.36073	1.2113	0.832832	-	3.63194	3.75218	-0.411981	1.5878	-
			180 days	-	-	6.96594	6.60677	7.98387	-	-	6.08766	-	-	6.08766	-	-	-	-	5.51299	5.34729	4.696	5.6126	5.21512	0.431001	1.58609	0.856256	-	3.78419	3.52463	-0.353421	1.34185	-
			30 days	-	-	4.30923	4.06159	4.68085	-	-	3.12495	-	-	2.41573	-	-	-	-	2.87057	2.75349	2.20515	2.64989	2.07796	0.0134769	1.36874	0.244268	-	1.93393	1.46561	-0.110342	1.03014	-
		2016	365 days	-	-	8.38487	7.17893	6.87487	-	-	6.49351	-	-	7.01917	-	-	-	-	4.53257	3.92445	6.02453	5.19996	5.64832	-0.234488	0.809112	-0.383941	-	2.55617	3.00969	-0.381365	1.52804	-
			180 days	-	-	7.32426	6.8254	6.90854	-	-	5.82011	-	-	6.74981	-	-	-	-	4.55782	3.613	5.87302	4.9811	5.1096	-0.15873	0.287226	-0.325019	-	1.95011	2.40363	-0.347695	1.3681	-
			30 days	-	-	3.21423	3.40576	2.8884	-	-	1.75682	-	-	2.82676	-	-	-	-	2.10906	1.39797	3.89891	2.95665	1.47062	-0.708892	-1.64014	-0.645048	-	-0.121084	0.00880611	-0.484336	0.803558	-
		2017	365 days	-	-	5.64856	4.97946	4.05978	-	-	4.78183	-	-	5.39022	-	-	-	-	3.31447	2.46325	2.42579	2.47875	6.21173	-0.250588	0.586427	-0.189878	-	-1.3369	-0.227337	0.471467	-1.82516	-
			180 days	-	-	5.44745	5.07373	4.16033	-	-	4.55559	-	-	5.20168	-	-	-	-	3.36475	2.20558	2.23726	2.25879	6.09861	-0.219165	0.410459	-0.171025	-	-1.54429	-0.459866	0.496605	-1.93828	-
			30 days	-	-	4.36491	4.40592	3.52485	-	-	3.63192	-	-	3.89562	-	-	-	-	2.47064	1.40846	1.50756	1.36745	4.8923	-0.057523	0.321787	-0.0740395	-	-1.50642	-1.12768	0.337734	-1.36745	-
		2018	365 days	-	-	5.69556	5.66388	5.99192	-	-	5.00781	-	-	4.94446	-	-	-	-	4.13563	5.05075	7.24986	7.68982	5.12326	-0.0689859	-0.102775	-0.328035	-	0.70253	0.210477	0.290726	-2.55881	-
			180 days	-	-	5.72896	5.69472	5.66047	-	-	5.04892	-	-	4.98043	-	-	-	-	4.15362	5.0636	6.95695	7.71037	4.84834	-0.0587084	0	-0.322896	-	0.386497	-0.0978474	0.298434	-2.60763	-
			30 days	-	-	3.80932	3.73043	4.27654	-	-	3.57571	-	-	3.10543	-	-	-	-	2.90362	4.03682	5.30516	5.56751	2.57155	0.119863	0.223214	-0.233611	-	0.207926	-0.45499	0.119863	-3.14335	-
	E. coli	2014	365 days	1.19112	1.50262	1.59675	0.68576	0.854959	1.56089	1.1575	0.594998	0.750579	-0.0717135	1.8074	0.889696	0.783246	0.723858	0.307023	-	-	0	0	0.854959	-0.118775	0.17144	-	-0.207297	-	0.833669	-	-0.68464	0.840393
			180 days	1.14971	1.43899	1.53716	0.69384	0.692353	1.42858	1.02923	0.428352	0.574334	-0.0676736	1.83871	0.732139	0.624679	0.566302	0.313083	-	-	0	0	0.692353	-0.116756	0.210829	-	-0.394143	-	0.506436	-	-0.625051	0.694956
			30 days	-0.227272	0.0543322	0.192826	0.560367	-0.395595	0.214843	-0.358308	-0.0575282	-0.149542	-0.241476	1.29474	-0.305397	-0.422939	-0.471234	-0.26882	-	-	0	0	-0.395595	-0.0965906	0.175781	-	-0.439274	-	-0.404828	-	-0.672583	0.420808
		2015	365 days	1.44358	1.42609	1.81034	0.121552	1.91178	1.97386	1.21342	1.75105	2.05493	0.0729312	1.60728	1.9165	1.73618	1.73618	0.277558	-	-	0	0	1.69228	0.0243104	0.378123	-	1.24595	-	3.91275	-	-1.20153	1.60449
			180 days	1.22647	1.35803	1.49976	0.145516	1.59689	1.75962	1.00397	1.42657	1.8566	0.0873096	1.54953	1.61359	1.43088	1.43088	0.299126	-	-	0	0	1.38938	0.0291032	0.0802491	-	1.23852	-	3.47516	-	-1.16103	1.30637
			30 days	-0.255053	0.176031	0.187917	0.105683	0.352384	0.376476	0.071312	0.140697	0.363196	0.14937	0.397677	0.420805	0.227749	0.227749	0.24895	-	-	0	0	0.19659	0.0497899	-0.0449715	-	0.0173462	-	1.47185	-	-1.02921	-0.00899431
		2016	365 days	1.21372	-0.340399	1.52595	0.826252	2.8614	2.4112	2.30377	2.87581	3.3216	0.0922835	0.828563	2.78243	2.79923	2.72872	-0.137707	-	-	-0.0351058	-0.0702116	2.8965	-0.105317	-0.394087	-	0.587004	-	2.19274	-	-0.129748	0.655565
			180 days	0.940643	-0.255252	1.28129	0.866195	2.44471	1.99595	2.00728	2.56671	2.98243	0.110529	0.711456	2.37829	2.38961	2.32275	-0.112163	-	-	-0.0332902	-0.0665804	2.478	-0.0998705	-0.376385	-	0.500762	-	1.95761	-	0.000975933	0.590657
			30 days	-0.315368	-0.621063	-0.0022077	0.840533	1.25889	0.76323	0.747109	1.41193	1.60818	0.0887665	0.350122	1.14459	1.24172	1.07991	-0.210581	-	-	-0.0241844	-0.0483688	1.28308	-0.0725532	-0.231107	-	-0.270745	-	0.778417	-	-0.360358	-0.356344
		2017	365 days	3.21124	2.76862	3.82891	0.238292	3.57339	2.99477	2.91567	3.56136	3.90369	-0.147166	1.19146	3.49329	3.48028	3.45325	-0.227258	-	-	0	0	3.46726	-0.0400459	0.231349	-	0.737936	-	3.51945	-	-0.581596	2.03056
			180 days	2.82	2.40174	3.37303	0.250907	3.37891	2.8744	2.65584	3.35269	3.67074	-0.137705	1.12295	3.30197	3.2858	3.2635	-0.214643	-	-	0	0	3.26963	-0.0384691	0.0580712	-	0.683622	-	3.08635	-	-0.737528	1.70293
			30 days	1.58012	1.55401	1.90446	0.196527	1.54198	1.31762	1.18775	1.56157	1.71881	-0.0862383	0.244628	1.4822	1.44887	1.45231	-0.146021	-	-	0	0	1.53855	-0.0298914	0.441155	-	0.374501	-	1.14034	-	-0.998097	0.727013
		2018	365 days	2.2534	1.666	2.06817	0.0169502	1.87428	2.73361	2.73361	1.75575	2.07067	0.148162	0.267789	2.02561	1.90074	1.93037	0.302664	-	-	-0.0328029	0.0624352	2.03195	-0.0656058	-0.493019	-	0.422291	-	0.959088	-	0.0614597	1.15895
			180 days	2.08836	1.40359	1.98443	-0.0916169	1.94097	2.62213	2.62213	1.81206	2.11384	0.161144	0.202064	2.10139	1.97393	2.00616	0.32084	-	-	-0.0315046	0.0637335	2.09995	-0.0630092	-0.394351	-	0.488503	-	0.921601	-	0.141952	1.11968
			30 days	1.347	0.845523	1.58464	-0.223969	1.81362	1.96537	1.96537	1.62771	1.8971	-0.00683527	-0.0539986	1.78469	1.76259	1.68945	0.181362	-	-	-0.0243791	0.070859	1.8601	-0.0487583	-0.0920483	-	0.373434	-	0.431761	-	-0.133971	0.874231
	K. pneumoniae	2014	365 days	0	0.887636	-0.657895	0.49081	1.47243	1.21136	0.950292	1.47243	1.55392	-0.174046	1.06864	1.12434	1.38541	1.38541	-0.0870231	-	-	0	0	1.47243	0	1.15567	-	-0.153161	-	0.0278474	-	0.974659	1.18003
			180 days	0	0.887636	-0.657895	0.49081	1.47243	1.21136	0.950292	1.47243	1.55392	-0.174046	1.06864	1.12434	1.38541	1.38541	-0.0870231	-	-	0	0	1.47243	0	1.15567	-	-0.153161	-	0.0278474	-	0.974659	1.18003
			30 days	0	-0.0626566	-1.31579	0.125313	0.37594	0.18797	0	0.37594	0.380822	-0.125313	0.313283	0.125313	0.313283	0.313283	-0.0626566	-	-	0	0	0.37594	0	0.37594	-	-0.689223	-	0.125313	-	0.438596	0.37594
		2015	365 days	0	1.25451	1.05744	0.278779	0.523913	0.100937	0.451814	-0.0720981	-0.0241404	0	0.384523	-0.177842	-0.177842	-0.177842	-0.105744	-	-	0	0	0.173035	0	0.13939	-	1.36025	-	0.596011	-	-1.67748	-0.0769046
			180 days	0	1.29187	1.1882	0.287081	0.53429	0.119617	0.470494	-0.0637959	-0.0154467	0	0.39075	-0.167464	-0.167464	-0.167464	-0.103668	-	-	0	0	0.183413	0	0.143541	-	1.39553	-	0.598086	-	-1.40351	-0.0478469
			30 days	0	0.42196	0.945251	0.381125	0.220811	-0.0998185	0.251059	-0.400786	-0.367371	0	0.461283	-0.480944	-0.480944	-0.480944	-0.0801573	-	-	0	0	-0.130067	0	-0.240472	-	0.933152	-	0.621597	-	-0.455233	-0.149728
		2016	365 days	0	0.378007	0.103093	0.590694	0.42073	0.200613	0.127241	0.42073	-0.362319	0.934336	0.787592	0.200613	0.42073	0.347358	0.934336	-	-	0.467168	0.467168	0.42073	0	0.100306	-	0.648277	-	-0.0965914	-	-1.97177	0.84146
			180 days	0	0.136054	0.0680272	0.601213	0.452289	0.242692	0.172826	0.452289	-0.327256	0.94135	0.801618	0.242692	0.452289	0.382423	0.94135	-	-	0.470675	0.470675	0.452289	0	-0.21879	-	0.746461	-	-0.0790587	-	-1.95073	0.564442
			30 days	0	0.491803	0.819672	0.638015	0.562694	0.389898	0.3323	0.562694	-0.204898	0.965884	0.850687	0.389898	0.562694	0.505095	0.965884	-	-	0.482942	0.482942	0.562694	0	-0.13292	-	0.762074	-	-0.0177226	-	-1.43996	0.46965
		2017	365 days	0	2.70803	0.979472	-0.0882905	0.944984	1.0043	1.45679	0.944984	0.834165	0.600099	-0.0979472	1.38782	0.86635	0.935327	0.373855	-	-	0	0	0.86635	0	-0.0386271	-	-0.351782	-	0.0593202	-	-0.133815	0.532502
			180 days	0	2.49554	0.85013	-0.0808995	0.965309	1.03387	1.48636	0.965309	0.856337	0.601947	-0.085013	1.41368	0.888523	0.961196	0.375703	-	-	0	0	0.888523	0	-0.0164541	-	-0.27972	-	0.0685589	-	-0.0137118	0.573152
			30 days	0	1.70503	0.0727917	-0.0281986	0.240672	0.664962	0.827595	0.530527	0.385982	0.325267	0.00721359	0.728572	0.466916	0.565939	0.388878	-	-	0	0	0.466916	0	0.141649	-	-0.925307	-	0.134435	-	-0.171815	0.283297
		2018	365 days	0	1.7735	2.03184	-0.0279291	0.733138	0.858819	1.21491	0.453847	0.628463	0.851836	0.279291	1.08923	0.516688	0.872783	0.635386	-	-	0.139645	0	0.516688	0	-0.104734	-	1.85728	-	-0.474794	-	-0.768049	0.58651
			180 days	0	1.52654	1.85692	-0.0227842	0.451887	0.580998	0.937951	0.170882	0.326739	0.854409	0.281006	0.80884	0.235437	0.59239	0.637959	-	-	0.140503	0	0.235437	0	-0.391129	-	1.5949	-	-0.467077	-	-0.546822	0.318979
			30 days	0	0.557776	1.27373	-0.4662	-0.124875	0.0749251	0.174825	-0.1665	-0.0652732	0.632701	-0.2331	0.24975	-0.341325	0.0333	0.41625	-	-	0.158175	0	-0.341325	0	-0.24975	-	1.1322	-	-0.582751	-	-0.932401	-0.524476
